# Supplementary material for: Inhibition of the MEK/ERK pathway suppresses immune overactivation and mitigates TDP-43 toxicity in a Drosophila model of ALS
Source: Immun Ageing. 2023 Jun 20;20:27. doi: 10.1186/s12979-023-00354-8 (PMC10280928; doi:10.1186/s12979-023-00354-8)
Supplement: Supplementary file 2 — Additional file 2. [file 12979_2023_354_MOESM2_ESM.xlsx]

## Sheet: Figure 1
Short name	Genotype
Figure 1a-d
GMR>lacZ	w*; UAS-lacZ/+; GMR-gal4/+
GMR>hTDP-43 + RNAi-Luc	w1118; UAS-hTDP-43/+; GMR-gal4/UAS-RNAi-Luciferase
GMR>hTDP-43 + RNAi-Dsor1#28685	w1118; UAS-hTDP-43/+; GMR-gal4/UAS-RNAi-Dsor1#28685
Figure 1e
GMR>RNAi-Luc	w*; ; GMR-gal4/UAS-RNAi-Luciferase
GMR>RNAi-Dsor1	w*; ; GMR-gal4/UAS-RNAi-Dsor1#28685
Figure 1f-g
elavGS>RNAi-Luc	y1w*; ; elavGS,UAS-Dcr2/UAS-RNAi-Luciferase
elavGS>hTDP-43 + RNAi-Luc	w1118; UAS-hTDP-43/+; elavGS,UAS-Dcr2/UAS-RNAi-Luciferase
elavGS>hTDP-43 + RNAi-Dsor1#28685	w1118; UAS-hTDP-43/+; elavGS,UAS-Dcr2/UAS-RNAi-Dsor1#28685
Figure 1h
RNAi-Ctrl	w1118; UAS-hTDP-43/+; GMR-gal4/UAS-RNAi-Luciferase	w1118; UAS-hTDP-43/+; GMR-gal4/UAS-RNAi-mCherry
RNAi-Alk	w1118; UAS-hTDP-43/+; GMR-gal4/UAS-RNAi-Alk
RNAi-Ras85D		w1118; UAS-hTDP-43/+; GMR-gal4/UAS-RNAi-Ras85D
RNAi-Tak1	w1118; UAS-hTDP-43/+; GMR-gal4/UAS-RNAi-Tak1
RNAi-Raf	w1118; UAS-hTDP-43/+; GMR-gal4/UAS-RNAi-Raf
RNAi-lic	w1118; UAS-hTDP-43/+; GMR-gal4/UAS-RNAi-lic
RNAi-Dsor1	w1118; UAS-hTDP-43/+; GMR-gal4/UAS-RNAi-Dsor1#31184
	w1118; UAS-hTDP-43/+; GMR-gal4/UAS-RNAi-Dsor1#28685
RNAi-MKK4		w1118; UAS-hTDP-43/RNAi-MKK4; GMR-gal4/+
RNAi-hep	w1118; UAS-hTDP-43/+; GMR-gal4/UAS-RNAi-hep
RNAi-p38a	w1118; UAS-hTDP-43/+; GMR-gal4/UAS-RNAi-p38a
RNAi-rl		w1118; UAS-hTDP-43/+; GMR-gal4/UAS-RNAi-rl
RNAi-bsk	w1118; UAS-hTDP-43/+; GMR-gal4/UAS-RNAi-bsk
RNAi-JIL-1		w1118; UAS-hTDP-43/RNAi-JIL-1; GMR-gal4/+
RNAi-S6kII	w1118; UAS-hTDP-43/+; GMR-gal4/UAS-RNAi-S6kII

## Sheet: Figure 2
Short name	Genotype
Figure 2a-c
GMR>hTDP-43 + RNAi-mCherry	w1118; UAS-hTDP-43/+; GMR-gal4/UAS-RNAi-mCherry
GMR>hTDP-43 + RNAi-rl	w1118; UAS-hTDP-43/+; GMR-gal4/UAS-RNAi-rl
Figure 2d
GMR>RNAi-mCherry	w*; ; GMR-gal4/UAS-RNAi-mCherry
GMR>RNAi-rl	w*; ; GMR-gal4/UAS-RNAi-rl
Figure 2e
elavGS>hTDP-43 + RNAi-mCherry	w1118; UAS-hTDP-43/+; elavGS/UAS-RNAi-mCherry
elavGS>hTDP-43 + RNAi-rl	w1118; UAS-hTDP-43/+; elavGS/UAS-RNAi-rl
Figure 2f
elavGS>hTDP-43 + RNAi-Luc	w1118; UAS-hTDP-43/+; elavGS,UAS-Dcr2/UAS-RNAi-Luciferase
elavGS>hTDP-43 + RNAi-Dsor1 + UAS-lacZ	w1118; UAS-hTDP-43/UAS-lacZ; elavGS,UAS-Dcr2,UAS-RNAi-Dsor1#28685/+
elavGS>hTDP-43 + RNAi-Dsor1 + UAS-rl	w1118; UAS-hTDP-43/UAS-rl; elavGS,UAS-Dcr2,UAS-RNAi-Dsor1#28685/+
Figure 2g-l
elavGS>lacZ	y1w*; UAS-lacZ/+; elavGS/+
elavGS>hTDP-43	y1w*; UAS-hTDP-43/+; elavGS/+
Figure 2m-p
elavGS>hTDP-43 + RNAi-Luc	w1118; UAS-hTDP-43/+; elavGS,UAS-Dcr2/UAS-RNAi-Luciferase
elavGS>hTDP-43 + RNAi-Dsor1#28685	w1118; UAS-hTDP-43/+; elavGS,UAS-Dcr2/UAS-RNAi-Dsor1#28685

## Sheet: Figrue 3
Short name	Genotype
Figure 3b
elavGS>lacZ	y1w*; UAS-lacZ/+; elavGS/+
elavGS>rl	y1w*; UAS-rl/+; elavGS/+
Figure 3c
elavGS>lacZ	y1w*; UAS-lacZ/+; elavGS/+
elavGS>hTDP-43	y1w*; UAS-hTDP-43/+; elavGS/+
Figure 3d
elavGS>hTDP-43 + RNAi-Luc	w1118; UAS-hTDP-43/+; elavGS,UAS-Dcr2/UAS-RNAi-Luciferase
elavGS>hTDP-43 + RNAi-Dsor1	w1118; UAS-hTDP-43/+; elavGS,UAS-Dcr2/UAS-RNAi-Dsor1#28685
Figure 3e
elavGS>hTDP-43 + RNAi-mCherry	w1118; UAS-hTDP-43/+; elavGS/UAS-RNAi-mCherry
elavGS>hTDP-43 + RNAi-rl	w1118; UAS-hTDP-43/+; elavGS/UAS-RNAi-rl
Figure 3f
elavGS>hTDP-43 + RNAi-Ctrl	w1118; UAS-hTDP-43/UAS-RNAi-CtrlV60200; elavGS,UAS-Dcr2/+
elavGS>hTDP-43 + RNAi-AttC	w1118; UAS-hTDP-43/UAS-RNAi-AttC; elavGS,UAS-Dcr2/+
Figure 3G
elavGS>hTDP-43 + RNAi-Ctrl	w1118; UAS-hTDP-43/UAS-RNAi-CtrlV60200; elavGS,UAS-Dcr2/+
elavGS>hTDP-43 + RNAi-DptB#102607	w1118; UAS-hTDP-43/UAS-RNAi-DptB#102607; elavGS,UAS-Dcr2/+
elavGS>hTDP-43 + RNAi-DptB#28737	w1118; UAS-hTDP-43/UAS-RNAi-DptB#28737; elavGS,UAS-Dcr2/+
Figure 3h-i
elavGS>RNAi-Ctrl	y1w*; UAS-RNAi-CtrlV60200/+; elavGS/+
elavGS>RNAi-Dnr1	y1w*; ; elavGS/UAS-RNAi-Dnr1
Figure 3j
elavGS>hTDP-43 + RNAi-Ctrl	w1118; UAS-hTDP-43/UAS-RNAi-CtrlV60200; elavGS,UAS-Dcr2/+
elavGS>hTDP-43 + RNAi-Dsor1 + RNAi-Ctrl	w1118; UAS-hTDP-43/UAS-RNAi-CtrlV60200; elavGS,UAS-Dcr2,UAS-RNAi-Dsor1#28685/+
elavGS>hTDP-43 + RNAi-Dsor1 + RNAi-Dnr1	w1118; UAS-hTDP-43/+; elavGS,UAS-Dcr2,UAS-RNAi-Dsor1#28685/UAS-RNAi-Dnr1

## Sheet: Figure 4
Short name	Genootype
Figure 4a-i
elavGS>hTDP-43	w1118; UAS-hTDP-43/+; elavGS/+

## Sheet: Figure S1
short name	genotype
Figure S1a-b
GMR-Gal4>UAS-hTDP-43	w1118; UAS-hTDP-43/Cyo; GMR-gal4/TM6B.Tb
GMR-Gal4>UAS-hTDP-43 + UAS-RNAi-gene X	w1118; UAS-hTDP-43/UAS-RNAi-gene X; GMR-gal4/+ (2d Chr RNAi)	w1118; UAS-hTDP-43/+; GMR-gal4/UAS-RNAi-gene X (3rd Chr RNAi)
Control (RNAi-Luciferase)	w1118; UAS-hTDP-43/+; GMR-gal4/UAS-RNAi-Luciferase

## Sheet: Figure S2
short name	genotype
Figure S2a-c
GMR>hTDP-43 + RNAi-Luc	w1118; UAS-hTDP-43/+; GMR-gal4/UAS-RNAi-Luciferase
GMR>hTDP-43 + RNAi-Dsor1#31184	w1118; UAS-hTDP-43/+; GMR-gal4/UAS-RNAi-Dsor1#31184
Figure S2d
GMR>RNAi-Luc	w*; ; GMR-gal4/UAS-RNAi-Luciferase
GMR>RNAi-Dsor1#31184	w*; ; GMR-gal4/UAS-RNAi-Dsor1#31184
Figure S2e-f
elavGS>hTDP-43 + RNAi-Luc	w1118; UAS-hTDP-43/+; elavGS,UAS-Dcr2/UAS-RNAi-Luciferase
elavGS>hTDP-43 + RNAi-Dsor1#31184	w1118; UAS-hTDP-43/+; elavGS,UAS-Dcr2/UAS-RNAi-Dsor1#31184

## Sheet: Figure S3
short name	genotype
Figure S3a-d
elavGS>hTDP-43 + RNAi-Luc	w1118; UAS-hTDP-43/+; elavGS,UAS-Dcr2/UAS-RNAi-Luciferase
elavGS>hTDP-43 + RNAi-Dsor1	w1118; UAS-hTDP-43/+; elavGS,UAS-Dcr2/UAS-RNAi-Dsor1#28685
Figure S3e-h
elavGS>hTDP-43 + RNAi-mCherry	w1118; UAS-hTDP-43/+; elavGS/UAS-RNAi-mCherry
elavGS>hTDP-43 + RNAi-rl	w1118; UAS-hTDP-43/+; elavGS/UAS-RNAi-rl

## Sheet: Figure S4
short name	genotype
Figure S4a
elavGS>RNAi-Luc	y1w*; ; elavGS,UAS-Dcr2/UAS-RNAi-Luciferase
elavGS>RNAi-Dsor1	y1w*; ; elavGS,UAS-Dcr2/UAS-RNAi-Dsor1#28685
Figure S4b
elavGS>lacZ	y1w*; UAS-lacZ/+; elavGS/+
elavGS>hTDP-43	y1w*; UAS-hTDP-43/+; elavGS/+

## Sheet: Figure S5
short name	genotype
Figure S5a
TubGS>RNAi-Ctrl	y1w1118; UAS-RNAi-CtrlV60200/+; TubGS/+
TubGS>RNAi-AttC	y1w1118; UAS-RNAi-AttC/+; TubGS/+
Figure S5b
TubGS>RNAi-Ctrl	y1w1118; UAS-RNAi-CtrlV60200/+; TubGS/+
TubGS>RNAi-DptB#102607	y1w1118; UAS-RNAi-DptB#102607/+; TubGS/+
TubGS>RNAi-DptB#28737	y1w1118; ; TubGS/UAS-RNAi-DptB#28737
Figure S5c
TubGS>RNAi-Ctrl	y1w1118; UAS-RNAi-CtrlV60200/+; TubGS/+
TubGS>RNAi-Dnr1	y1w1118; ; TubGS/UAS-RNAi-Dnr1

## Sheet: Figure S6
Short name	Genootype
Figure S6a
elavGS>Aβarc	y1w*; UAS-Aβarc/+; elavGS/+
Figure S6b
elavGS>SCA3	y1w*; ; elavGS/UAS-SCA3-Q84
